# Supplementary material for: Diagnostic Accuracy of Touchscreen-Based Tests for Mild Cognitive Disorders: A Systematic Review and Meta-Analysis
Source: Diagnostics (Basel). 2025 Sep 18;15(18):2383. doi: 10.3390/diagnostics15182383 (PMC12468971; doi:10.3390/diagnostics15182383)
Supplement: Supplementary file 1 [file diagnostics-15-02383-s001.zip]

Archive with 2 entries (2 files):
- data_um_din.xls
- Supplementary_material.pdf
