# Supplementary material for: Diagnostic Accuracy of Touchscreen-Based Tests for Mild Cognitive Disorders: A Systematic Review and Meta-Analysis
Source: Diagnostics (Basel). 2025 Sep 18;15(18):2383. doi: 10.3390/diagnostics15182383 (PMC12468971; doi:10.3390/diagnostics15182383)
Supplement: Supplementary file 1 [file diagnostics-15-02383-s001.zip › data_um_din.xls]

## Sheet: data
study	se	spe	n_malades	n_non_malades	tp	fn	fp	tn	VPP	VPN	device	mobiledevice	selfadministration	temps	refdgcr
Ahmed 2012	0.89	0.73	15	20	13	2	5	15	0.6	0.84	TOUCHSCREEN COMPUTER	FIXED DEVICE	SELF-ADM.	LONGER TESTS	Petersen's MCI criteria
Alegret 2020	0.8	0.8	61	154	49	12	30	124	0.6125	0.911111	TACTILE TABLET	MOBILE DEVICE	SELF-ADM.	LONGER TESTS	Other criteria
An 2024	0.814	0.885	126	55	103	23	6	49	0.944954	0.680556	TACTILE TABLET	MOBILE DEVICE		LONGER TESTS	Petersen's MCI criteria
Boz 2019	0.74	0.85	37	52	27	10	8	44	0.771429	0.814815	TACTILE TABLET	MOBILE DEVICE	ASSESSOR-ADM.	LONGER TESTS	Petersen's MCI criteria
Cabinio 2020	0.844	0.755	32	107	27	5	26	81	0.509434	0.94186	TOUCHSCREEN COMPUTER		ASSESSOR-ADM.		Other criteria
Cheah 2022	0.847	0.905	59	59	50	9	6	53	0.892857	0.854839	TACTILE TABLET	MOBILE DEVICE	ASSESSOR-ADM.		Other criteria
Chin 2020	0.808	0.762	42	26	34	8	6	20	0.85	0.714286	TACTILE TABLET	MOBILE DEVICE	ASSESSOR-ADM.	LONGER TESTS	Petersen's MCI criteria
Curiel 2016	0.853	0.844	34	64	29	5	10	54	0.74359	0.915254	TOUCHSCREEN COMPUTER			BRIEF TESTS
Freedman 2018	0.8	0.79	50	57	40	10	12	45	0.77	0.82	TACTILE TABLET	MOBILE DEVICE	ASSESSOR-ADM.	LONGER TESTS	Other criteria
Fukui 2015	0.769	0.707	41	75	32	9	22	53	0.592593	0.854839	TOUCHSCREEN COMPUTER	FIXED DEVICE			Other criteria
Garre-Olmo 2017	1	1	12	17	12	0	0	17	1	1	TACTILE TABLET	MOBILE DEVICE	ASSESSOR-ADM.	LONGER TESTS	Petersen's MCI criteria
Inoue 2005	0.82	0.87	22	55	18	4	7	48	0.72	0.923077	TOUCHSCREEN COMPUTER	FIXED DEVICE	SELF-ADM.	BRIEF TESTS	Petersen's MCI criteria
Isernia 2021	0.7703	0.7333	60	74	57	17	16	44	0.69697	0.794118	TOUCHSCREEN COMPUTER		SELF-ADM.	LONGER TESTS	Other criteria
Ishikawa 2019	0.41	0.97	25	36	9	13	1	35	0.92	0.73	TACTILE TABLET	MOBILE DEVICE	ASSESSOR-ADM.		Petersen's MCI criteria
Kobayashi 2022	0.879	0.764	65	52	57	8	12	40	0.826087	0.833333	TACTILE TABLET	MOBILE DEVICE	ASSESSOR-ADM.		Other criteria
Li 2022	0.8543	0.5563	43	12	37	6	5	7	0.880952	0.538462	TACTILE TABLET	MOBILE DEVICE	SELF-ADM.
Li 2024	0.86	0.91	108	99	93	15	9	90	0.911765	0.857143	TACTILE TABLET	MOBILE DEVICE	SELF-ADM.	LONGER TESTS	Other criteria
Memória 2014	0.81	0.73	35	41	28	7	11	30	0.717949	0.810811	TOUCHSCREEN COMPUTER		ASSESSOR-ADM.	LONGER TESTS	Petersen's MCI criteria
Müller 2017	0.8	0.65	30	20	24	6	7	13	0.774194	0.684211	TACTILE TABLET	MOBILE DEVICE	ASSESSOR-ADM.	BRIEF TESTS	Petersen's MCI criteria
Müller 2019	0.854	0.775	138	137	118	20	31	106	0.791946	0.84127	TACTILE TABLET	MOBILE DEVICE	ASSESSOR-ADM.		Petersen's MCI criteria
Noguchi-Shinohara 2020	0.66	0.72	94	100	62	32	28	72	0.688889	0.692308	TOUCHSCREEN COMPUTER	FIXED DEVICE	SELF-ADM.	BRIEF TESTS	Other criteria
Park 2018	0.99	0.93	74	103	73	1	7	96	0.98	0.95	TOUCHSCREEN COMPUTER	MOBILE DEVICE	ASSESSOR-ADM.	BRIEF TESTS	Petersen's MCI criteria
Robens 2019	0.56	0.83	64	67	36	28	11	56	0.765957	0.666667	TACTILE TABLET	MOBILE DEVICE	ASSESSOR-ADM.	BRIEF TESTS	Petersen's MCI criteria
Rodriguez-Salgado 2021	0.87	0.85	46	53	40	6	8	45	0.833333	0.882353	TACTILE TABLET	MOBILE DEVICE	ASSESSOR-ADM.	BRIEF TESTS
Saxton 2009	0.86	0.94	228	296	196	32	18	278	0.915888	0.896774	TOUCHSCREEN COMPUTER	MOBILE DEVICE	SELF-ADM.	LONGER TESTS	Other criteria
Um Din 2024	0.72	0.59	49	47	35	14	19	28	0.648148	0.666667	TACTILE TABLET	MOBILE DEVICE	ASSESSOR-ADM.	BRIEF TESTS	Other criteria
Wong 2017	0.78	0.69	59	101	46	13	31	70	0.597403	0.843373	TACTILE TABLET	FIXED DEVICE	SELF-ADM.	LONGER TESTS
Wu 2017	0.704	0.787	129	112	91	38	24	88	0.791304	0.698413	TOUCHSCREEN COMPUTER	MOBILE DEVICE	ASSESSOR-ADM.	BRIEF TESTS	Petersen's MCI criteria
Wu 2023	0.849	0.851	73	175	62	11	26	149	0.704545	0.93125	TACTILE TABLET	MOBILE DEVICE	SELF-ADM.	BRIEF TESTS	Petersen's MCI criteria
Yamada 2022	0.813	0.839	67	46	54	13	7	39	0.885246	0.75	TACTILE TABLET	MOBILE DEVICE	ASSESSOR-ADM.		Petersen's MCI criteria
Ye 2022	0.86	0.83	22	35	19	3	6	29	0.76	0.91	TACTILE TABLET	MOBILE DEVICE	ASSESSOR-ADM.	LONGER TESTS	Other criteria
Zhang 2024	0.7895	0.8462	38	25	30	8	4	21	0.88	0.72	TACTILE TABLET	MOBILE DEVICE	ASSESSOR-ADM.	LONGER TESTS	Other criteria
Zygouris 2015	0.82	0.95	34	21	28	6	1	20	0.965517	0.769231	TACTILE TABLET	MOBILE DEVICE	ASSESSOR-ADM.	BRIEF TESTS	Petersen's MCI criteria
Zygouris 2020	0.763	0.9143	47	48	36	11	4	44	0.9	0.8	TACTILE TABLET	MOBILE DEVICE	SELF-ADM.	LONGER TESTS	Petersen's MCI criteria

## Sheet: stata code
** import data **
** instal metadta package **
ssc install metadta
** global meta-analysis output **
gsort -se
metadta tp fp fn tn, studyid(study) model(random) dp(2) sumtable(all) foptions(xlabel(0, .2, .4, .6, .8, 1))
** sub groups analysis **
gsort -device -se
metadta tp fp fn tn device , studyid(study) model(random) dp(2) sumtable(all) foptions(xlabel(0, .2, .4, .6, .8, 1))
gsort mobiledevice -se
metadta tp fp fn tn mobiledevice , studyid(study) model(random) dp(2) sumtable(all) foptions(xlabel(0, .2, .4, .6, .8, 1))
gsort selfadministration -se
metadta tp fp fn tn selfadministration , studyid(study) model(random) dp(2) sumtable(all) foptions(xlabel(0, .2, .4, .6, .8, 1))
gsort temps -se
metadta tp fp fn tn temps , studyid(study) model(random) dp(2) sumtable(all) foptions(xlabel(0, .2, .4, .6, .8, 1))
** calculation of DOR, LR+ and LR- **
** install metandi package ***
metandi tp fp fn tn
** sensitivity analysis according to reference diagnosis criteria"
** reference diagnosis criteria is coded into the variable refdgcr as tow categories : Petersen's MCI criteria / Orther criteria**
gsort - refdgcr -se
metadta tp fp fn tn refdgcr , studyid( study ) model(random) dp(2) sumtable(all) foptions(xlabel(0, .2, .4, .6, .8, 1))
